# Supplementary material for: Isospora and Lankesterella Parasites (Eimeriidae, Apicomplexa) of Passeriform Birds in Europe: Infection Rates, Phylogeny, and Pathogenicity
Source: Pathogens. 2024 Apr 18;13(4):337. doi: 10.3390/pathogens13040337 (PMC11053544; doi:10.3390/pathogens13040337)
Supplement: Supplementary file 1 [file pathogens-13-00337-s001.zip]

Archive with 7 entries (7 files):
- Supplementary file Figure S1.jpg
- Supplementary file Figure S2.pdf
- Supplementary file Figure S3.pdf
- Supplementary file Figure S4.jpg
- Supplementary File Figure S5.jpg
- Supplementary file Table S1.xlsx
- Supplementary file Table S2.xlsx
