# Supplementary material for: Isospora and Lankesterella Parasites (Eimeriidae, Apicomplexa) of Passeriform Birds in Europe: Infection Rates, Phylogeny, and Pathogenicity
Source: Pathogens. 2024 Apr 18;13(4):337. doi: 10.3390/pathogens13040337 (PMC11053544; doi:10.3390/pathogens13040337)
Supplement: Supplementary file 1 [file pathogens-13-00337-s001.zip › Supplementary file Table S1.xlsx]

## Sheet: CytB distances Isospora
Host species	Lineage	iACRSCI01	iACRPAL01	iACRSCI02	iEMBCIR01	iEMBCIR02	iPASCIR01	iPASDOM03	iPASDOM05	iPASDOM06	iREGREG01	iREGREG02	iFRICOE01	iSERCAN01	iSYLATR01	iSPIYAR01	iPASDOM02	iERIRUB01	iERIRUB02	iERIRUB03	iERIRUB04	iLUSLUS01	iPHOOCH01	iPHOOCH02	iSYLATR02	iPADORY01	iPHYCOL01	iPHYTRO01	iPASDOM01	iPASDOM04	iPASMON01	iPARMAJ01	kPASDOM02
A. scirpaceus	iACRSCI01
A. scirpaceus/palustris	iACRPAL01	0.2
A. scirpaceus	iACRSCI02	3.3	3.0
E. citrinella	iEMBCIR01	6.3	6.1	6.2
E. citrinella	iEMBCIR02	6.2	6.0	6.1	0.1
P. ciris	iPASCIR01	6.0	5.7	5.8	2.1	1.9
P. domesticus	iPASDOM03	5.6	5.3	5.7	2.6	2.4	1.8
P. domesticus	iPASDOM05	5.7	5.5	5.8	2.7	2.6	1.9	0.1
P. domesticus	iPASDOM06	5.8	5.6	6.0	2.8	2.7	2.1	0.2	0.4
R. regulus	iREGREG01	5.8	5.6	5.7	2.4	2.3	1.6	0.6	0.7	0.9
R. regulus	iREGREG02	6.0	5.7	6.1	2.6	2.4	1.9	0.7	0.9	1.0	0.6
F. coelebs	iFRICOE01	5.6	5.3	6.0	2.8	2.7	2.4	2.4	2.6	2.7	2.6	2.4
S. canaria	iSERCAN01	5.8	5.6	6.4	3.3	3.2	2.7	2.9	3.0	3.2	3.0	2.9	0.7
S. atricapilla	iSYLATR01	6.0	5.7	6.3	3.6	3.5	3.3	3.3	3.4	3.5	3.4	3.2	1.1	0.9
S. yarrellii	iSPIYAR01	5.8	5.6	6.2	3.5	3.4	3.2	3.4	3.5	3.6	3.5	3.3	1.2	1.0	0.4
P. domesticus	iPASDOM02	5.5	5.2	6.1	2.9	2.8	2.7	2.8	2.9	2.8	2.9	2.8	2.4	2.9	3.3	3.2
E. rubecula	iERIRUB01	6.1	5.8	6.0	4.0	3.9	3.6	4.4	4.5	4.4	4.3	4.4	3.9	3.9	4.5	4.4	3.3
E. rubecula	iERIRUB02	6.2	6.0	5.6	3.6	3.5	4.0	4.5	4.6	4.7	4.4	4.3	3.6	3.9	4.3	4.1	4.1	2.1
E. rubecula	iERIRUB03	5.3	5.1	5.2	3.8	3.6	3.5	4.1	4.3	4.4	4.3	4.6	3.8	3.5	4.1	4.0	4.3	3.2	3.5
E. rubecula	iERIRUB04	5.3	5.1	5.2	3.8	3.6	3.5	4.1	4.3	4.4	4.3	4.6	3.8	3.5	4.1	4.0	4.3	2.9	3.3	0.2
L. luscinia	iLUSLUS01	5.2	5.0	6.0	4.1	4.0	3.9	4.1	4.3	4.4	4.3	4.6	4.1	3.9	4.5	4.4	4.1	3.4	3.3	2.7	2.7
P. ochruros	iPHOOCH01	5.2	5.0	5.8	4.5	4.4	4.3	4.0	4.1	4.3	4.1	4.3	4.4	4.4	4.6	4.5	4.3	3.9	3.8	2.4	2.4	1.9
P. ochruros	iPHOOCH02	5.3	5.1	6.0	4.6	4.5	4.4	4.1	4.3	4.4	4.3	4.4	4.5	4.5	4.7	4.6	4.4	4.0	3.9	2.6	2.6	2.1	0.1
S. atricapilla	iSYLATR02	5.2	5.0	5.3	4.9	4.7	4.6	4.5	4.6	4.7	4.9	5.0	4.4	4.6	4.7	4.9	4.6	5.2	4.6	3.8	3.5	4.1	3.8	3.9
P. oryzivora	iPADORY01	6.7	6.4	6.8	4.6	4.5	4.3	3.9	4.0	4.1	3.8	3.9	4.3	4.5	4.4	4.5	3.6	5.2	5.6	5.2	5.0	4.9	5.0	5.1	5.0
P. collybita	iPHYCOL01	6.2	6.0	6.2	6.4	6.3	5.8	5.8	6.0	6.1	5.7	6.1	5.7	6.0	6.3	6.4	5.7	5.7	6.0	4.6	4.4	5.3	5.0	5.1	4.7	6.6
P. trochilus	iPHYTRO01	6.3	6.1	6.3	6.6	6.4	6.0	6.0	6.1	6.2	5.8	6.2	5.8	6.1	6.4	6.6	5.8	5.6	5.8	4.7	4.5	5.5	5.1	5.2	4.9	6.7	0.1
P. domesticus	iPASDOM01	7.2	6.9	7.3	5.0	4.9	5.3	5.5	5.6	5.7	5.3	5.5	5.5	5.7	6.1	6.2	5.0	6.4	5.7	6.6	6.6	6.0	6.6	6.7	5.8	6.2	7.3	7.4
P. domesticus	iPASDOM04	7.2	6.9	7.3	5.0	4.9	5.3	5.5	5.6	5.7	5.3	5.5	5.5	5.7	6.1	6.2	5.0	6.4	5.7	6.6	6.6	6.0	6.6	6.7	5.8	6.2	7.3	7.4	0.1
P. montanus	iPASMON01	7.2	6.9	7.3	5.0	4.9	5.3	5.5	5.6	5.7	5.3	5.5	5.5	5.7	6.1	6.2	5.0	6.4	5.7	6.6	6.6	6.0	6.6	6.7	5.8	6.2	7.3	7.4	0.2	0.4
P. major	iPARMAJ01	7.2	6.9	7.8	6.6	6.4	6.7	6.3	6.4	6.6	6.4	6.3	6.0	6.0	6.6	6.4	6.1	5.0	5.6	5.1	4.9	5.8	5.6	5.7	5.8	7.7	6.4	6.6	8.0	8.0	8.0
P. domesticus	kPASDOM02	13.0	12.9	11.9	11.9	11.8	12.0	12.0	12.2	12.0	12.2	12.0	12.4	12.5	12.3	12.4	12.5	11.5	11.3	11.9	11.7	10.9	11.4	11.5	11.5	12.8	12.4	12.5	13.0	13.0	13.0	11.9
