# Supplementary material for: Isospora and Lankesterella Parasites (Eimeriidae, Apicomplexa) of Passeriform Birds in Europe: Infection Rates, Phylogeny, and Pathogenicity
Source: Pathogens. 2024 Apr 18;13(4):337. doi: 10.3390/pathogens13040337 (PMC11053544; doi:10.3390/pathogens13040337)
Supplement: Supplementary file 1 [file pathogens-13-00337-s001.zip › Supplementary file Table S2.xlsx]

## Sheet: CytB distances Lankesterella
Host species	Lineage	kACRPAL02	kACRSCH01	kACRSCH02	kPHYCOL01	kPHYCOL02	kPASDOM01	kPASDOM02	kPASDOM03	kPASDOM04	kSYLCOM01	kSYLATR01	kSYLCUR01	kERIRUB01	kERIRUB02	kHIRRUS01	kCYACAE01	kPARMAJ01	kFICHYP01	kFICHYP02	kPRUMOD01	kSYLATR02	kREGREG01	kPARMAJ02	kLANCOL01	kLANCOL02	kTURMER01	kMOTALB01	iSYLATR01
A. palustris	kACRPAL02
A. schoenobaenus	kACRSCH01	0.7
A. schoenobaenus	kACRSCH02	1.2	1.9
P. collybita	kPHYCOL01	2.6	2.7	2.9
P. trochilus	kPHYCOL02	2.4	2.8	2.8	0.1
P. domesticus	kPASDOM01	2.7	2.9	2.9	3.6	3.8
P. domesticus	kPASDOM02	2.8	3.0	3.0	3.8	3.9	0.1
P. domesticus	kPASDOM03	2.9	3.2	3.2	3.9	4.0	0.2	0.1
P. domesticus	kPASDOM04	3.2	3.4	3.4	4.1	4.3	0.5	0.4	0.2
C. communis	kSYLCOM01	2.7	3.2	2.7	3.9	3.8	3.0	3.2	3.3	3.5
S. atricapilla	kSYLATR01	2.8	3.2	2.8	2.9	3.0	2.9	3.0	3.2	3.4	1.1
C. curruca	kSYLCUR01	3.2	3.3	3.4	3.8	3.9	3.4	3.5	3.6	3.9	1.3	1.2
E. rubecula	kERIRUB01	2.9	3.5	2.8	3.5	3.5	3.8	3.9	4.0	4.3	3.8	3.3	4.0
E. rubecula	kERIRUB02	3.0	3.6	2.9	3.6	3.6	3.9	4.0	4.1	4.4	3.9	3.4	4.1	0.1
D. urbicum	kHIRRUS01	4.7	4.9	4.6	5.7	5.8	4.7	4.6	4.7	5.0	5.6	5.1	5.7	5.5	5.6
C. caeruleus	kCYACAE01	7.5	7.7	6.7	7.5	7.5	7.2	7.0	7.2	7.4	7.8	7.7	8.4	6.8	6.9	8.0
P. major	kPARMAJ01	7.5	7.7	6.7	7.7	7.7	7.5	7.4	7.5	7.8	8.0	8.0	8.4	7.2	7.3	8.3	1.8
F. hypoleuca	kFICHYP01	4.4	4.7	4.5	5.3	5.3	5.3	5.2	5.3	5.6	5.5	5.5	5.7	5.1	5.2	6.3	4.5	4.6
F. hypoleuca	kFICHYP02	4.4	4.7	4.4	5.3	5.3	5.5	5.3	5.5	5.7	5.3	5.3	5.6	5.0	5.1	6.3	4.1	4.3	0.4
P. modularis	kPRUMOD01	5.7	5.8	4.9	6.0	6.0	6.1	6.2	6.3	6.6	6.3	6.2	6.7	5.6	5.7	6.8	3.5	3.6	2.4	2.1
S. atricapilla	kSYLATR02	5.6	5.5	5.7	5.8	5.8	6.4	6.6	6.7	6.9	6.9	6.6	7.0	6.4	6.6	7.2	5.2	5.2	2.9	2.7	2.2
R. regulus	kREGREG01	6.0	6.1	5.6	6.7	6.7	6.6	6.4	6.6	6.8	6.6	6.8	7.0	6.3	6.4	7.2	2.3	2.3	2.9	2.6	2.6	3.8
P. major	kPARMAJ02	5.8	5.7	5.6	6.3	6.3	6.1	6.0	6.1	6.3	6.4	6.1	6.7	6.1	6.2	7.2	4.6	4.9	3.3	2.9	2.7	2.7	3.5
L. collurio	kLANCOL01	5.5	5.7	5.6	6.8	6.8	6.2	6.1	6.2	6.4	6.9	6.9	7.0	6.4	6.6	7.3	5.2	5.0	3.2	2.9	4.3	4.3	3.9	4.3
L. collurio	kLANCOL02	5.6	5.8	5.7	6.9	6.9	6.3	6.2	6.3	6.6	7.0	7.0	7.2	6.6	6.7	7.4	5.3	5.1	3.3	3.0	4.4	4.4	4.0	4.4	0.1
T. merula	kTURMER01	4.7	4.6	4.6	4.9	4.9	5.2	5.3	5.5	5.7	5.8	5.5	5.8	5.3	5.5	6.9	7.0	7.0	5.0	5.0	5.8	5.6	5.8	6.1	5.7	5.8
M. alba	kMOTALB01	7.5	7.8	7.2	7.7	7.7	8.0	8.1	8.3	8.5	7.9	8.0	8.4	8.0	8.1	8.6	7.4	7.5	5.7	5.3	6.7	6.3	6.7	6.9	6.4	6.6	7.4
S. atricapilla	iSYLATR01	12.2	11.9	11.3	12.2	12.2	12.2	12.3	12.4	12.6	12.3	11.9	11.8	12.5	12.6	13.7	12.4	12.3	12.2	12.0	11.7	12.2	11.7	12.8	12.2	12.3	11.5	12.8
